# Supplementary material for: Online Running-Gait Generation for Bipedal Robots with Smooth State Switching and Accurate Speed Tracking
Source: Biomimetics (Basel). 2023 Mar 10;8(1):114. doi: 10.3390/biomimetics8010114 (PMC10046754; doi:10.3390/biomimetics8010114)
Supplement: Supplementary file 1 [file biomimetics-08-00114-s001.zip]

Archive with 1 entries (1 files):
- Video S1-Numerical experiment and simulation of bipedal running.mp4
